# Supplementary material for: A survey of researchers’ attitudes to preregistration in animal research reveals multiple perceived barriers to adoption
Source: PLoS Biol. 2026 Jul 28;24(7):e3003511. doi: 10.1371/journal.pbio.3003511 (PMC13411886; doi:10.1371/journal.pbio.3003511)
Supplement: S1 File — (XLSX) [file pbio.3003511.s001.xlsx]

## Sheet: Tabelle1
SURVEY PREREGISTRATION IN ANIMAL RESEARCH
This questionnare is based on the work of Spitzer L, Mueller S. Registered report: Survey on attitudes and experiences regarding preregistration in psychological research. Plos one 2023;18(3):e0281086.
Item number & type	Item	Answer options	Comment	Item origin	Reference
SD=Socio-demographic items
GE=General experiences with preregistration
AT=Attitudes toward preregistration
SN=Social norms concerning preregistration
PBC=Perceived behavioral control regarding preregistration
IN=Intentions to preregister in the future
MO=Motivations to preregister
OB=Obstacles of preregistration
SU=Suggestions for improvement
FA=Facilitators of preregistration
BA=Barriers of preregistration
INTRODUCTION
	Welcome text and consent form
	Do you consent to participate in this survey?	1=I consent 2=I do not consent	End of survey if 'I do not consent' is selected	New item
	Do you also consent to having your anonymized data included in an open-access data repository?	1=I consent 2=I do not consent		New item
SD items
SD 1	Please indicate your gender	1=Male 2=Female 3=Other 4=Prefer not to say		New item
SD 2	How old are you (in years)?	(open)		New item
SD 3	In what organization do you currently work?	1=Academic institution 2=Private industry 3=Government 4=Non-profit organization 5= Other, please specify: (open)		New item
SD 4	Since which year have you been working in animal research?	(open)		New item
SD 5	Since which year have you been registered as study director in Switzerland?	(open)		New item
SD 6	What is your academic age (years since you finished your PhD or equivalent)?	(open)		New item
SD 7	What is your highest level of educational attainment?	1=Master’s degree 2=MD / Dr. med. / DVM / Dr. med. vet. 3=PhD 4=Habilitation / PD / Professorship 5=Other, please specify: (open)		New item
SD 8	What is your current position?	1=PhD candidate / Doctoral student 2=Lab technician 3=Postdoctoral researcher / Scientific fellow / Research associate / Senior researcher 4=Lecturer (Dozent) 5=Project leader / Group leader / PI / Section leader 6=Non-tenured professor 7=Tenured professor 8=Other, please specify: (open)		New item
SD 9	In which main field of animal research do you work?	1=Basic Biological Research (Biochemistry; Molecular Biology; Cell Biology; Cytology; Genetics; Epigenetics; Embryology, Developmental Biology; Radiobiology; Experimental Microbiology; Biophysics; Structural Biology) 2=General Biology (Zoology; Wildlife Biology; Animal Breeding; Animal Nutrition; Animal Welfare; Ecology; Evolution; Laboratory Animal Science; Ethology) 3=Basic and Experimental Med…		New item
PREREGISTRATION DEFINITION
	Preregistration definition	To guarantee a uniform understanding of study preregistration among all participants, please take the time to read the following definition: • Preregistration is distinct from registration of applications for animal experiments on Animex-ch. • Preregistration involves registering the study protocol on an independent repository before data collection. • Upon registration, a time-stamped record of …
GE, BA & MO items
GE 10	Have you ever preregistered a study?	1=Yes 2=No		Adapted item	Item adapted from Spitzer & Mueller (2023) - "Have you ever preregistered a study?"
If NO
BA 10.1	What are the reasons for not preregistering your studies?	(open)	only if participants did not preregister studies before	Adapted item	Item adapted from Spitzer & Mueller (2023) - "What are the reasons for you not to preregister your studies?"
BA 10.2	What worries do you have with respect to preregistering your studies? Please select every option that applies.	1=I would be insecure about what needs to be included in the preregistration 2=My supervisor/superior would object 3=My co-author would object 4=It could prevent necessary changes to the study protocol 5=Errors in the preregistration cannot be changed afterwards 6=If changes to the study protocol were necessary, my findings could lose credibility 7=Low flexibility 8=It may stifle creativity in re…	only if participants did not preregister studies before	Adapted item	Item used by Spitzer & Mueller (2023). We implemented additional changes to the original answers options. Original answer option: I would be insecure about what needs to be included in the preregistration My supervisor/co-author(s) would object Maybe the study design would need to be changed because details do not work, but this would not be possible Errors in the preregistration cannot be change…
If YES
GE 10.3	Approximately how many studies have you preregistered before?	(open)	only if participants preregistered studies before	Adapted item	Item adapted from Spitzer & Mueller (2023) - "How many studies have you preregistered before?"
GE 10.4	On average, how many hours would it take you to preregister a study?	(open)		New item
GE 10.5	What was/were the reason/s for your first preregistration? Please select every option that applies.	1=Informal conversation with colleagues/peers 2=Recommendation of co-authors for a specific project 3=Suggestion by my supervisor/superior 4=Preregistration was mandatory for a project 5=Requirement to get funding 6=Self-motivated 7=Other, please specify: (open)	only if participants preregistered studies before	Adapted item	Item adapted from Spitzer & Mueller (2023) - "What caused you to do your first preregistration? Please select every option that applies to you". We implemented additional changes to the original answers options. We deleted the option "it is easy to use" - this is something that maybe helps the workflow which then falls under self-motivated
BA 10.6	Did you encounter specific problems when preregistering a study? If yes, which ones? Please select every option that applies.	1=I was insecure about what needs to be included in the preregistration 2=Conflict with supervisor/superior 3=Conflict with co-author 4=It prevented necessary changes to the study protocol 5=Errors in the preregistration could not be changed afterwards 6=Deviations were necessary and my study lost credibility 7=I found it problematic to not have flexibility during my analyses 8=It stifled my crea…	only if participants preregistered studies before	Adapted item	Item used by Spitzer & Mueller (2023). We implemented additional changes to the original answers options. Original answer option: I was insecure about what needs to be included in the preregistration Conflict with supervisor/co-author Study design would have needed to be changed because details did not work, but this was not possible Errors in the preregistration could not be changed afterwards D…
GE 10.7	When I preregister, I use the following repository (i.e., uploading platform) for sharing my preregistration. Please select every option that applies.	1=animalstudyregistry.org (ASR) 2=AsPredicted.org 3=ClinicalTrials.gov 4=osf.io (Open Science Framework) 5=preclinicaltrials.eu 6=PROSPERO 7=researchregistry.com 8=Institutional platform 9=Registered reports with a specific journal 10=Personal website 11=Offline (e.g., I only share it with my co-authors or store it at my institution) 12=Other, please specify: (open)	only if participants preregistered studies before	Adapted item	Item used by Spitzer & Mueller (2023). We implemented additional changes to the original answers options. Original answer option: OSF PsychArchives (ZPID) Offline (e.g., I only share it with my co-authors or store it at my institution) Personal website Institutional website AsPredicted Other: (open)
GE 10.8	What is your preferred preregistration template(s) (i.e., form that lists important elements to preregister and can be used by researchers to create their own preregistration)?	1=animalstudyregistry.org (ASR) 2=AsPredicted.org 3=ClinicalTrials.gov 4=osf.io (Open Science Framework) 5=preclinicaltrials.eu 6=PREPARE checklist (Planning Research and Experimental Procedures on Animals: Recommendations for Excellence) 7=PROSPERO 8=researchregistry.com 9=I do not use templates 10=I have no preference 11=Other, please specify: (open)	only if participants preregistered studies before	Adapted item	Item used by Spitzer & Mueller (2023). We implemented additional changes to the original answers options. Original answer option: Replication Recipe (Brandt et al., 2013) [1] Center for Open Science Preregistration Challenge Template (OSF) AsPredicted van‘t Veer & Giner-Sorolla (2016) [2] OSF-Standard Pre-Data Collection Registration Psychological Research Preregistration-Quantitative (PRP-QUANT)…
GE 10.9	Why do you prefer the selected template(s)? Please choose every option that applies.	1=It is easy to use 2=It is time-efficient 3=It is comprehensive 4=It fits well with my research area 5=It is recommended by my supervisor/superior 6=It is recommended by my co-author 7=It is preferred by my colleagues/peers 8=It is the only template I know 9=It was the first template I used 10=Other, please specify: (open)	only if participants preregistered studies before and indicated a preference at item 10.7	Adapted item	Item used by Spitzer & Mueller (2023). We implemented additional changes to the original answers options. Original answer option: It is easy to use It is time-efficient It is comprehensive It fits well with my research area It is recommended by my supervisor It is recommended by my co-authors/colleagues/peers It is the only template I know It was the first template I used Other, please specify
MO10.10	Did your motivation to preregister change over time?	1=Yes 3=No	only if participants preregistered studies before	Adapted item	Item used by Spitzer & Mueller (2023). We used the answers options as additional items.
FA/BA 10.11	Please fill out the following statement.	1=I am now more motivated to preregister than I was before because: (open) 2=I am now less motivated to preregister than I was before because: (open)	only if participants preregistered studies before and anwered yes at item 10.10	Adapted item	Item used by Spitzer & Mueller (2023). We used the answers options as additional items.
FOR ALL PARTICIAPNTS INDEPENDENT OF PREREGISTRATION EXPERIENCE
GE 11	Where did you learn about preregistration? Please select every option that applies.	1=I have read about it 2=During my studies 3=During further education (e.g. laboratory animal science modules) 4=Information event at workplace 5=Lecture/presentation at symposium/conference 6=Informal conversation with colleagues/peers 7=From my supervisor/superior 8=From my co-author 9=I do not remember 10=I have not heard about preregistration before this survey 11=Other, please specify: (open)		Adapted item	Item used by Spitzer & Mueller (2023). We implemented additional changes to the original answers options. Original answer option: Official event at workplace (e.g., colloquium, talk) Lecture at university Informal conversation with colleagues/peers Supervisor Project at university I don’t know. I have not heard about preregistration before this survey. Other, please specify
GE 12	Which persons or institutions have an influence in your decision to preregister or not to preregister your study?	2=Supervisor/superior 1=Co-authors 3=Journal guidelines 4=Peers/colleagues 5=Institutional policies 6=Guidelines of learned societies 7=Funding guidelines 8=None 9=Other, please specify: (open)		Adapted item	Item used by Spitzer & Mueller (2023). We implemented additional changes to the original answers options. Original answer option: Co-authors Supervisor Editors Peers/colleagues Institute guidelines Funding guidelines None Other, please specifiy
AT scale
A 13	Preregistration is important to me.	1=strongly disagree 2=disagree 3=slightly disagree 4=neither agree nor disagree 5=slightly agree 6=agree 7=strongly agree	attitude scale (item moved from "general items" to "attitude scale")	Identical item	Item used by Spitzer & Mueller (2023). We used it as part of the attitudes scale, although Spitzer & Mueller (2023) had it as general item.
A 14	I have more trust in research findings when the study has been preregistered.	1=strongly disagree 2=disagree 3=slightly disagree 4=neither agree nor disagree 5=slightly agree 6=agree 7=strongly agree	attitude scale	Identical item	Item used by Spitzer & Mueller (2023), who adapted it from Abele-Brehm et at. (2019) [3]. Original item: "I have more trust into research findings when the respective data are published."
A 15	I have more trust in researchers who preregister their studies than in those who do not.	1=strongly disagree 2=disagree 3=slightly disagree 4=neither agree nor disagree 5=slightly agree 6=agree 7=strongly agree	attitude scale	Identical item	Item used by Spitzer & Mueller (2023), who adapted it from Abele-Brehm et at. (2019) [3]. Original item: "I have more trust into researchers who publish their data than into those who don’t."
A 16	My field of science benefits from preregistration.	1=strongly disagree 2=disagree 3=slightly disagree 4=neither agree nor disagree 5=slightly agree 6=agree 7=strongly agree	attitude scale	Adapted item	Item adapted from Spitzer & Mueller (2023) - "Science profits from preregistration". The item from Spitzer & Mueller (2023) was initally adapted from Abele-Brehm et al. (2019) [3]. Original item: "Science profits from data sharing."
A 17	Preregistration should be mandatory for all types of studies.	1=strongly disagree 2=disagree 3=slightly disagree 4=neither agree nor disagree 5=slightly agree 6=agree 7=strongly agree	attitude scale	Adapted item	Item adapted from Spitzer & Mueller (2023) - "Preregistration of studies should be obligatory". The item from Spitzer & Mueller (2023) was initally adapted from Abele-Brehm et al. (2019) [3]. Original item: "Publishing research data will soon be obligatory"
A 18	Preregistration should be mandatory only for specific types of studies (e.g. confirmatory studies).	1=strongly disagree 2=disagree 3=slightly disagree 4=neither agree nor disagree 5=slightly agree 6=agree 7=strongly agree	attitude scale	New item
A 19	Preregistration hinders exploratory/discovery research.	1=strongly disagree 2=disagree 3=slightly disagree 4=neither agree nor disagree 5=slightly agree 6=agree 7=strongly agree	attitude scale negative item	Adapted item	Item adapted from Spitzer & Mueller (2023) - "Preregistration hinders exploratory research.". The item from Spitzer & Mueller (2023) was based on a comment on the question about attitude regarding preregistration/registered report by Field et al. (2018) [4]
A 20	Preregistration should be an evaluation criterion in selection decisions (e.g. publication, research evaluation, funding etc.).	1=strongly disagree 2=disagree 3=slightly disagree 4=neither agree nor disagree 5=slightly agree 6=agree 7=strongly agree	attitude scale	Adapted item	Item adapted from Spitzer & Mueller (2023) - "In selection decisions people who preregister their studies should be preferred (given the same qualification)". The item from Spitzer & Mueller (2023) was initally adapted from Abele-Brehm et at. (2019) [3]. Original item: "In selection decisions people who share their data should be preferred (given the same qualification)."
A 21	Preregistration can be exploited (e.g. by cheating).	1=strongly disagree 2=disagree 3=slightly disagree 4=neither agree nor disagree 5=slightly agree 6=agree 7=strongly agree	attitude scale negative item	Adapted item	Item adapted from Spitzer & Mueller (2023) - "Some researchers exploit preregistration (e.g., by cheating)."
A 22	Preregistration does not improve research substantially.	1=strongly disagree 2=disagree 3=slightly disagree 4=neither agree nor disagree 5=slightly agree 6=agree 7=strongly agree	attitude scale negative item	Adapted item	Item adapted from Spitzer & Mueller (2023) - "I think that preregistration does not improve research significantly."
A 23	Preregistration cannot prevent questionable research practices.	1=strongly disagree 2=disagree 3=slightly disagree 4=neither agree nor disagree 5=slightly agree 6=agree 7=strongly agree	attitude scale negative item	Identical item	Item used by Spitzer & Mueller (2023)
A 24	Preregistration can prevent selective reporting (i.e., only reporting significant results or results compatible with the hypotheses).	1=strongly disagree 2=disagree 3=slightly disagree 4=neither agree nor disagree 5=slightly agree 6=agree 7=strongly agree	attitude scale	Adapted item	Item adapted from Spitzer & Mueller (2023) - "Preregistration can prevent selective reporting (i.e., only reporting variables that yielded significant results)."
A 25	Preregistration can prevent p-hacking (i.e., misusing data analyses to find patterns that can be presented as statistically significant).	1=strongly disagree 2=disagree 3=slightly disagree 4=neither agree nor disagree 5=slightly agree 6=agree 7=strongly agree	attitude scale	Identical item	Item used by Spitzer & Mueller (2023)
A 26	Preregistration can prevent HARKing (i.e., adjusting hypotheses to the observed results).	1=strongly disagree 2=disagree 3=slightly disagree 4=neither agree nor disagree 5=slightly agree 6=agree 7=strongly agree	attitude scale	New item
A 27	Preregistration can prevent publication bias (i.e., only publishing studies with positive/significant results).	1=strongly disagree 2=disagree 3=slightly disagree 4=neither agree nor disagree 5=slightly agree 6=agree 7=strongly agree	attitude scale	Adapted item	Item adapted from Spitzer & Mueller (2023) - "Preregistration can prevent publication bias (i.e., only publishing positive/significant results)."
A 28	Preregistration improves a study’s quality.	1=strongly disagree 2=disagree 3=slightly disagree 4=neither agree nor disagree 5=slightly agree 6=agree 7=strongly agree	attitude scale	Identical item	Item used by Spitzer & Mueller (2023)
A 29	Preregistration increases the credibility of animal research.	1=strongly disagree 2=disagree 3=slightly disagree 4=neither agree nor disagree 5=slightly agree 6=agree 7=strongly agree	attitude scale	Adapted item	Item adapted from Spitzer & Mueller (2023) - "Preregistration increases the credibility of psychological research."
A 30	The costs of preregistering a study are higher than the benefits.	1=strongly disagree 2=disagree 3=slightly disagree 4=neither agree nor disagree 5=slightly agree 6=agree 7=strongly agree	attitude scale negative item	Adapted item	Item adapted from Spitzer & Mueller (2023) - "The costs of preregistering a study are higher than the usefulness of preregistering it". The item from Spitzer & Mueller (2023) was initally adapted from Abele-Brehm et at. (2019) [3]. Original item: "The costs of publishing research data stand in no relation to the usefulness of publishing them."
A 31	Preregistering studies is generally unnecessary.	1=strongly disagree 2=disagree 3=slightly disagree 4=neither agree nor disagree 5=slightly agree 6=agree 7=strongly agree	attitude scale negative item	Identical item	Item used by Spitzer & Mueller (2023), who adapted it from Abele-Brehm et al. (2019) [3] Original item: "Publishing research data is generally dispensable."
A 32	Preregistration makes science more transparent.	1=strongly disagree 2=disagree 3=slightly disagree 4=neither agree nor disagree 5=slightly agree 6=agree 7=strongly agree	attitude scale	Identical item	Item used by Spitzer & Mueller (2023)
A 33	There is a large variety of tools available to create preregistrations (for example templates and repositories).	1=strongly disagree 2=disagree 3=slightly disagree 4=neither agree nor disagree 5=slightly agree 6=agree 7=strongly agree	attitude scale	Adapted item	Item adapted from Spitzer & Mueller (2023) - "I feel that nowadays, a great variety of new structures help creating preregistrations, for example templates or repositories (i.e., uploading platforms)." Item used by Spitzer & Mueller (2023), who based it on benefits and obstacles of open science presented by Allen & Mehler (2019) [5]
A 34	Preregistration is not useful in practice.	1=strongly disagree 2=disagree 3=slightly disagree 4=neither agree nor disagree 5=slightly agree 6=agree 7=strongly agree	attitude scale negative item	Identical item	Item used by Spitzer & Mueller (2023), who adapted it from Field et al. (2018) [4]. Answer option to question about attitude regarding preregistration/registered report: "I think they are a great initiative but not useful in practice"
A 35	A preregistration badge (i.e., a public acknowledgment that a study was preregistered provided by many journals) increases my trust in a study.	1=strongly disagree 2=disagree 3=slightly disagree 4=neither agree nor disagree 5=slightly agree 6=agree 7=strongly agree	attitude scale	Identical item	Item used by Spitzer & Mueller (2023)
SN scale
SN 36	My peers or colleagues motivate me to preregister my studies.	1=strongly disagree 2=disagree 3=slightly disagree 4=neither agree nor disagree 5=slightly agree 6=agree 7=strongly agree	social norm scale	Adapted item	Item adapted from Spitzer & Mueller (2023). Original item: "My peers and colleagues motivate me to preregister my studies."
SN 37	I want to be part of the Open Science Movement.	1=strongly disagree 2=disagree 3=slightly disagree 4=neither agree nor disagree 5=slightly agree 6=agree 7=strongly agree	social norm scale	Identical item	Item used by Spitzer & Mueller (2023)
SN 38	My supervisor/superior wants me to preregister my studies.	1=strongly disagree 2=disagree 3=slightly disagree 4=neither agree nor disagree 5=slightly agree 6=agree 7=strongly agree	social norm scale	Adapted item	Item used by Spitzer & Mueller (2023) and separated in two items. Original item: "My co-authors and supervisors want me to preregister my studies."
SN 39	My co-authors want me to preregister my studies.	1=strongly disagree 2=disagree 3=slightly disagree 4=neither agree nor disagree 5=slightly agree 6=agree 7=strongly agree	social norm scale	Adapted item	Item used by Spitzer & Mueller (2023) and separated in two items. Original item: "My co-authors and supervisors want me to preregister my studies."
SN 40	Preregistration is highly acknowledged in my research community.	1=strongly disagree 2=disagree 3=slightly disagree 4=neither agree nor disagree 5=slightly agree 6=agree 7=strongly agree	social norm scale	Adapted item	Item adapted from Spitzer & Mueller (2023). Original item: "Preregistration is highly acknowledged in psychological science."
SN 41	I feel social pressure to preregister my studies.	1=strongly disagree 2=disagree 3=slightly disagree 4=neither agree nor disagree 5=slightly agree 6=agree 7=strongly agree	social norm scale	Identical item	Item used by Spitzer & Mueller (2023)
SN 42	I think that most researchers in my field preregister their studies.	1=strongly disagree 2=disagree 3=slightly disagree 4=neither agree nor disagree 5=slightly agree 6=agree 7=strongly agree	social norm scale	Adapted item	Item adapted from Spitzer & Mueller (2023). Original item: "I think that many researchers preregister their studies."
PBC scale
PBC 43	It is or it would be easy for me to preregister my studies.	1=strongly disagree 2=disagree 3=slightly disagree 4=neither agree nor disagree 5=slightly agree 6=agree 7=strongly agree	perceived behavioral control scale	Adapted item	Item adapted from Spitzer & Mueller (2023). Original item: "It would be easy for me to preregister my studies."
PBC 44	I know how to create and upload a preregistration.	1=strongly disagree 2=disagree 3=slightly disagree 4=neither agree nor disagree 5=slightly agree 6=agree 7=strongly agree	perceived behavioral control scale	Identical item	Item used by Spitzer & Mueller (2023)
PBC 45	It is my decision to preregister my studies or not.	1=strongly disagree 2=disagree 3=slightly disagree 4=neither agree nor disagree 5=slightly agree 6=agree 7=strongly agree	perceived behavioral control scale	Adapted item	Item adapted from by Spitzer & Mueller (2023). Original item: "With the current implementation of preregistration, it is my decision if I want to preregister my studies."
PBC 46	I do not have the time nor the resources to preregister my studies.	1=strongly disagree 2=disagree 3=slightly disagree 4=neither agree nor disagree 5=slightly agree 6=agree 7=strongly agree	perceived behavioral control scale negative item	New item
PBC 47	My supervisor/superior does not support preregistration.	1=strongly disagree 2=disagree 3=slightly disagree 4=neither agree nor disagree 5=slightly agree 6=agree 7=strongly agree	perceived behavioral control scale negative item	Adapted item	Item adapted from Spitzer & Mueller (2023). Original item: "Even if I wanted to preregister, there are external factors that hinder me (e.g., my co-authors or supervisors do not want to preregister)"
PBC 48	My co-authors do not support preregistration.	1=strongly disagree 2=disagree 3=slightly disagree 4=neither agree nor disagree 5=slightly agree 6=agree 7=strongly agree	perceived behavioral control scale negative item	Adapted item	Item adapted from Spitzer & Mueller (2023). Original item: "Even if I wanted to preregister, there are external factors that hinder me (e.g., my co-authors or supervisors do not want to preregister)"
PBC 49	I do not feel well informed about preregistration.	1=strongly disagree 2=disagree 3=slightly disagree 4=neither agree nor disagree 5=slightly agree 6=agree 7=strongly agree	perceived behavioral control scale negative item	Identical item	Item used by Spitzer & Mueller (2023)
IN scale
IN 50	I will preregister my studies in the future.	1=strongly disagree 2=disagree 3=slightly disagree 4=neither agree nor disagree 5=slightly agree 6=agree 7=strongly agree	intention scale	Adapted item	Item adapted from Spitzer & Mueller (2023). Original item: "I will preregister my studies in the near future."
IN 51	I am open to the idea of preregistering my research in the future.	1=strongly disagree 2=disagree 3=slightly disagree 4=neither agree nor disagree 5=slightly agree 6=agree 7=strongly agree	intention scale	Adapted item	Item adapted from Spitzer & Mueller (2023). Original item: "I intend to preregister my studies in the future."
IN 52	I do not intend to preregister my future study/studies.	1=strongly disagree 2=disagree 3=slightly disagree 4=neither agree nor disagree 5=slightly agree 6=agree 7=strongly agree	intention scale negative item	Adapted item	Item adapted from Spitzer & Mueller (2023). Original item: "I want to use preregistration in the future."
MO scale
MO 53	I feel like preregistration is an investment in my future (e.g., it is helpful for my credibility or career).	1=strongly disagree 2=disagree 3=slightly disagree 4=neither agree nor disagree 5=slightly agree 6=agree 7=strongly agree	motivation scale	Identical item	Item used by Spitzer & Mueller (2023), who based it on benefits and obstacles of open science presented by Allen & Mehler (2019) [5]
MO 54	I believe that it is becoming harder to publish studies that were not preregistered.	1=strongly disagree 2=disagree 3=slightly disagree 4=neither agree nor disagree 5=slightly agree 6=agree 7=strongly agree	motivation scale	Adapted item	Item adapted from Spitzer & Mueller (2023). Original item: "I have the feeling that nowadays, it is harder to publish studies that were not preregistered."
MO 55	Preregistration helps plan studies better.	1=strongly disagree 2=disagree 3=slightly disagree 4=neither agree nor disagree 5=slightly agree 6=agree 7=strongly agree	motivation scale	Adapted item	Item adapted from Spitzer & Mueller (2023). Original item: "Preregistration helps me to plan my study in more detail."
MO 56	The preregistration badge (i.e., a public acknowledgment that a study was preregistered provided by many journals) would be an incentive for me to preregister my studies.	1=strongly disagree 2=disagree 3=slightly disagree 4=neither agree nor disagree 5=slightly agree 6=agree 7=strongly agree	motivation scale	Identical item	Item used by Spitzer & Mueller (2023)
MO 57	I feel morally compelled to preregister my studies.	1=strongly disagree 2=disagree 3=slightly disagree 4=neither agree nor disagree 5=slightly agree 6=agree 7=strongly agree	motivation scale	Adapted item	Item adapted from Spitzer & Mueller (2023). Original item: "I feel morally obligated to preregister my studies."
MO 58	Preregistration makes studies more transparent.	1=strongly disagree 2=disagree 3=slightly disagree 4=neither agree nor disagree 5=slightly agree 6=agree 7=strongly agree	motivation scale	Adapted item	Item adapted from Spitzer & Mueller (2023). Original item: "Preregistration helps making my studies more transparent."
MO 59	Preregistration makes studies more trustworthy.	1=strongly disagree 2=disagree 3=slightly disagree 4=neither agree nor disagree 5=slightly agree 6=agree 7=strongly agree	motivation scale	New item
MO 60	I want others to be able to comment on my planned studies.	1=strongly disagree 2=disagree 3=slightly disagree 4=neither agree nor disagree 5=slightly agree 6=agree 7=strongly agree	motivation scale	Identical item	Item used by Spitzer & Mueller (2023)
MO 61	Preregistration helps researchers protect themselves from their own biases.	1=strongly disagree 2=disagree 3=slightly disagree 4=neither agree nor disagree 5=slightly agree 6=agree 7=strongly agree	motivation scale	New item	New item as alternative to the item from Spitzer & Mueller (2023) "It is necessary that preregistration limits my flexibility"
MO 62	Preregistration represents good scientific practice.	1=strongly disagree 2=disagree 3=slightly disagree 4=neither agree nor disagree 5=slightly agree 6=agree 7=strongly agree	motivation scale	Adapted item	Item adapted from Spitzer & Mueller (2023). Original item: "I use preregistration because it represents good scientific practice for me."
ATTENTION CHECK ITEM
63	This is an attention check question. Please select both “Agree” and “Strongly agree” for this item to demonstrate that you are paying attention.	1=strongly disagree 2=disagree 3=slightly disagree 4=neither agree nor disagree 5=slightly agree 6=agree 7=strongly agree		New item
OB scale
OB 64	Preregistration puts me at a disadvantage in comparison to those who do not preregister.	1=strongly disagree 2=disagree 3=slightly disagree 4=neither agree nor disagree 5=slightly agree 6=agree 7=strongly agree	obstacle scale	Adapted item	Item adapted from Spitzer & Mueller (2023) - "I am afraid that I could have a competitive disadvantage when I preregister my studies". The item from Spitzer & Mueller (2023) was initally adapted from Abele-Brehm et al. (2019) [3]. Original item: "I am afraid that I could have a competitive disadvantage when I share my data for usage by others."
OB 65	I am concerned that after preregistering my studies others will find errors in, or deviations from, my study plans.	1=strongly disagree 2=disagree 3=slightly disagree 4=neither agree nor disagree 5=slightly agree 6=agree 7=strongly agree	obstacle scale	Adapted item	Item adapted from Spitzer & Mueller (2023) - "I am afraid that after preregistering my studies others will find errors or deviations in/from my study plans". The item from Spitzer & Mueller (2023) was initally adapted from Abele-Brehm et al. (2019) [3]. Original item: "I am afraid that after publishing my data others will find errors in my analyses."
OB 66	I do not like that preregistration limits my flexibility in research.	1=strongly disagree 2=disagree 3=slightly disagree 4=neither agree nor disagree 5=slightly agree 6=agree 7=strongly agree	obstacle scale	Adapted item	Item adapted from Spitzer & Mueller (2023) - "I don't like that preregistration limits my flexibility". The item used by Spitzer & Mueller (2023) was based on the benefits and obstacles of open science presented by Allen & Mehler (2019) [5]
OB 67	Preregistration incurs a considerable time cost.	1=strongly disagree 2=disagree 3=slightly disagree 4=neither agree nor disagree 5=slightly agree 6=agree 7=strongly agree	obstacle scale	Adapted item	Item adapted from Spitzer & Mueller (2023) - "Preregistration causes considerable time cost". The item used by Spitzer & Mueller (2023) was based on the benefits and obstacles of open science presented by Allen & Mehler (2019) [5]
OB 68	Preregistration is a bureaucratic exercise.	1=strongly disagree 2=disagree 3=slightly disagree 4=neither agree nor disagree 5=slightly agree 6=agree 7=strongly agree	obstacle scale	New item
OB 69	For me, there are not enough incentives to preregister my studies.	1=strongly disagree 2=disagree 3=slightly disagree 4=neither agree nor disagree 5=slightly agree 6=agree 7=strongly agree	obstacle scale	Identical item	Item used by Spitzer & Mueller (2023), who based it on benefits and obstacles of open science presented by Allen & Mehler (2019) [5]
OB 70	I would be afraid of scooping (i.e., someone taking my idea and publishing it before me) when preregistering my study.	1=strongly disagree 2=disagree 3=slightly disagree 4=neither agree nor disagree 5=slightly agree 6=agree 7=strongly agree	obstacle scale	Identical item	Item used by Spitzer & Mueller (2023)
OB 71	I would be unsure about confidentiality issues and intellectual property rights when preregistering.	1=strongly disagree 2=disagree 3=slightly disagree 4=neither agree nor disagree 5=slightly agree 6=agree 7=strongly agree	obstacle scale	Adapted item	Item adapted from Spitzer & Mueller (2023) - "I am unsure about confidentiality issues and intellectual property rights when preregistering my studies". The item used by Spitzer & Mueller (2023) was based on a comment on the question about attitude regarding preregistration/registered report by Field et al. (2018) [4]
OB 72	For my projects, preregistration is unnecessary.	1=strongly disagree 2=disagree 3=slightly disagree 4=neither agree nor disagree 5=slightly agree 6=agree 7=strongly agree	obstacle scale	Identical item	Item used by Spitzer & Mueller (2023)
OB 73	Preregistration would slow down the scientific progress of my project.	1=strongly disagree 2=disagree 3=slightly disagree 4=neither agree nor disagree 5=slightly agree 6=agree 7=strongly agree	obstacle scale	Adapted item	Item adapted from Spitzer & Mueller (2023). Original item: "Preregistration slows down the scientific progress of my project."
SU items
SU 74	The application form for animal experiments (Animex-ch) and the preregistration template should be the same.	1=strongly disagree 2=disagree 3=slightly disagree 4=neither agree nor disagree 5=slightly agree 6=agree 7=strongly agree		New item
SU 75	The application form for animal experiments (Animex-ch) and the preregistration template should be separate from each other.	1=strongly disagree 2=disagree 3=slightly disagree 4=neither agree nor disagree 5=slightly agree 6=agree 7=strongly agree		New item
SU 76	Certain sections of the application form for animal experiments (Animex-ch) should be linked and uploaded to the preregistration template.	1=strongly disagree 2=disagree 3=slightly disagree 4=neither agree nor disagree 5=slightly agree 6=agree 7=strongly agree		New item
Thank you for your time! You are nearing the end of the survey. If you have a few more minutes, we would appreciate your responses to some open-ended questions, which may require a bit more time to answer.
SU 77	We are interested in how we can improve various aspects of preregistration (e.g. templates, repositories, reviewing process, integrations in published articles, education etc.). Do you have any suggestions? What do you think should be improved about preregistration?	(open)	Only if participants selected "Continue"	Adapted item	Item addapted from Spitzer & Mueller (2023). Original item: "What do you think should be improved about preregistration? Please write down all spontaneous ideas regarding the different possible areas of improvement. Answering is optional, not all fields must be filled out. Improvements regarding ... Template Repositories (uploading platforms) and publication Review Process Integration of preregis…
SU 78	What would make you (and perhaps other researchers) preregister more often?	(open)	Only if participants selected "Continue"	Adapted item	Item addapted from Spitzer & Mueller (2023). Original item: "Do you have suggestions how to increase your (and other researchers') motivation to preregister?"
SU 79	Do you have any suggestions as to how to lower your (or other researchers') negative perceptions of preregistration?	(open)	Only if participants selected "Continue"	Adapted item	Item addapted from Spitzer & Mueller (2023). Original item: "Do you have suggestions how to decrease your (and other researchers') perceived obstacles regarding preregistration?"
FA & BA items
FA 80	What do you perceive as benefits of preregistration?	(open)	Only if participants selected "Continue"	Identical item	Item used by Spitzer & Mueller (2023)
BA 81	What do you perceive as drawbacks of preregistration?	(open)	Only if participants selected "Continue"	Identical item	Item used by Spitzer & Mueller (2023)
FA 82	What do you think would be the long-term benefits of mandatory preregistration?	(open)	Only if participants selected "Continue"	Adapted item	Item adapted from Spitzer & Mueller (2023) - "What do you think will be the long-term positive consequences if researchers are obliged to publicly preregister their studies?". The item used by Spitzer & Mueller (2023) was adapted it from Abele-Brehm et al. (2019) [3]. Original item: "What do you think will be the long-term consequences if researchers are obliged to share the raw data that are par…
BA 83	What do you think would be the long-term negative consequences of mandatory preregistration?	(open)	Only if participants selected "Continue"	Adapted item	Item adapted from Spitzer & Mueller (2023) - "What do you think will be the long-term negative consequences if researchers are obliged to publicly preregister their studies?". The item used by Spitzer & Mueller (2023) was adapted it from Abele-Brehm et al. (2019) [3]. Original item: "What do you think will be the long-term consequences if researchers are obliged to share the raw data that are par…
Qualitative study item
84	Would you be interested in participating in an interview on the topic of study preregistration, or do you know someone who might be interested?	1=I am interested myself 2=I know someone who might be interested 3=I am interested myself and I know someone who might be interested 4=None of the above		New item
Bibliography
[1] Brandt M, IJzerman H, Dijksterhuis A, Farach F, Geller J, Giner-Sorolla R, Grange J, Perugini M, Spies J, van't Veer A. The replication recipe: what makes for a convincing replication? Journal of Experimental Social Psychology 2014;50:217–24.
[2] van‘t Veer AE, Giner-Sorolla R. Pre-registration in social psychology—A discussion and suggested template. Journal of Experimental Social Psychology 2016;67:2-12.
[3] Abele-Brehm AE, Gollwitzer M, Steinberg U, Schönbrodt FD. Attitudes toward open science and public data sharing. Social Psychology. 2019;50(4):252–60.
[4] Field SM, Wagenmakers EJ, Kiers HA, Hoekstra R, Ernst AF, van Ravenzwaaij D. The effect of preregistration on trust in empirical research findings: Results of a registered report. Royal Society Open Science. 2020;7(4):181351.
[5] Allen C, Mehler DM. Open science challenges, benefits and tips in early career and beyond. PLoS biology 2019;17(5):e3000246.
